# Supplementary material for: Genome-wide association study of 12 agronomic traits in peach
Source: Nat Commun. 2016 Nov 8;7:13246. doi: 10.1038/ncomms13246 (PMC5105138; doi:10.1038/ncomms13246)
Supplement: Supplementary Data 1 — The SNP validation by MassArray sequenome technology. [file ncomms13246-s2.xlsx]

## Sheet: Sheet1
Supplementary Data 1: The SNP validation by MassArray sequnome technology.
SNP	Chr1: 10262602			Chr1: 12641800			Chr1: 24827153			Chr1: 32319034			Chr1: 35671971			Chr2: 15133394			Chr2: 17935753			Chr2: 21052846			Chr2: 21480531			Chr4: 2040021			Chr4: 10085608			Chr4: 19861913			Chr4: 20162656			Chr4: 27568466			Chr5: 693215			Chr5: 16646429			Chr5: 17576893
Accession No.	Resequencing data before imputation	Resequencing data after imputation	Validation by MassARRAY	Resequencing data before imputation	Resequencing data after imputation	Validation by MassARRAY	Resequencing data before imputation	Resequencing data after imputation	Validation by MassARRAY	Resequencing data before imputation	Resequencing data after imputation	Validation by MassARRAY	Resequencing data before imputation	Resequencing data after imputation	Validation by MassARRAY	Resequencing data before imputation	Resequencing data after imputation	Validation by MassARRAY	Resequencing data before imputation	Resequencing data after imputation	Validation by MassARRAY	Resequencing data before imputation	Resequencing data after imputation	Validation by MassARRAY	Resequencing data before imputation	Resequencing data after imputation	Validation by MassARRAY	Resequencing data before imputation	Resequencing data after imputation	Validation by MassARRAY	Resequencing data before imputation	Resequencing data after imputation	Validation by MassARRAY	Resequencing data before imputation	Resequencing data after imputation	Validation by MassARRAY	Resequencing data before imputation	Resequencing data after imputation	Validation by MassARRAY	Resequencing data before imputation	Resequencing data after imputation	Validation by MassARRAY	Resequencing data before imputation	Resequencing data after imputation	Validation by MassARRAY	Resequencing data before imputation	Resequencing data after imputation	Validation by MassARRAY	Resequencing data before imputation
P01	AA	AA	AA	AA	AA	AA	GG	GG	GG	AT	TA	AT	TT	TT	TT	GG	GG	GG	AA	AA	AA	TT	TT	TT	AA	AA	AA	GG	GG	GG	GG	GG	GG	GG	GG	GG	GG	GG	GG	GG	GG	GG	GA	AG	AG	TG	TG	GT	AA
P02	GG	GG	GG	GG	GG	GG	GG	GG	GG	AA	AA	AA	CC	CC	CC	GG	GG	GG	AA	AA	AA	CC	CC	CC	GG	GG	GG	GG	GG	GG	GG	GG	GG	GG	GG	GG	GG	GG	GG	GG	GG	GG	GA	GA	AG	GG	GG	GG	AA
P03	NN	AA	AA	GG	GG	GG	GG	GG	GG	TT	TT	TT	TC	CT	CT	GG	GG	GG	AA	AA	AA	TT	TT	TT	NN	AA	AA	GG	GG	GG	GG	GG	GG	AA	AA	AA	AA	AA	AA	AA	AA	AA	AA	AA	AA	TT	TT	TT	AA
P04	AA	AA	AA	GG	GA	AG	NN	AG	AG	TT	TT	AT	TC	TC	CT	GG	GG	GG	AA	AA	AA	TT	TT	TT	NN	AA	AA	GG	GG	GG	GG	GG	GG	GG	GG	GG	GG	GG	GG	GG	GG	GG	GA	AG	AG	TG	TG	GT	AA
P05	AA	AA	AA	GA	AG	AG	GG	GG	GG	AT	AT	AT	TC	TC	CT	GT	GT	GT	AA	AA	AA	TT	TT	TT	AA	AA	AA	GG	GG	GG	GG	GG	GG	GG	GG	GG	NN	GG	GG	GG	GG	GG	GA	GA	AG	TT	TT	GT	AA
P06	AA	AA	AA	GA	AG	AG	GG	GG	GG	AA	AA	AA	TT	TT	TT	TT	TT	TT	NN	AA	AA	TT	TT	TT	AA	AA	AA	GG	GG	GG	GG	GG	GG	AA	AA	AA	AA	AA	AA	AA	AA	AA	GA	AG	AG	TT	TT	TT	AA
P07	AA	AA	AA	GA	GA	AG	GG	GG	GG	AT	AT	AT	TC	TC	CT	GG	GT	GT	AA	AA	AA	TT	TT	TT	AA	AA	AA	GG	GG	GG	GG	GG	GG	GG	GG	GG	GG	GG	GG	GG	GG	GG	GA	AG	AG	TG	TG	GT	AA
P08	AA	AA	AA	GG	GG	GG	GG	GG	GG	NN	TT	TT	NN	CT	CT	GG	GG	GG	AA	AA	AA	TT	TT	TT	AA	AA	AA	GG	GG	GG	GG	GG	GG	GA	AG	AG	GG	GA	GG	NN	AG	AG	AA	AA	AA	TT	TT	TT	AA
P09	AA	AA	AA	GG	GG	GG	GG	GG	GG	AA	AA	AA	CC	CC	CC	TT	TT	TT	AA	AA	AA	TT	TT	TT	AA	AA	AA	GG	GG	GG	GG	GG	GG	NN	GG	GG	GG	GG	GG	GG	GG	GG	GA	GA	AG	TT	TT	GT	AA
P10	AA	AA	AA	GG	GG	AA	NN	AA	GG	AA	AA	AA	CC	CC	TT	GG	GG	GG	AA	AA	AA	TT	TT	TT	AA	AA	GG	GG	GG	GG	GG	GG	GG	GG	GG	GG	GG	GG	GG	GG	GG	GG	GG	GG	AA	TT	TT	TT	AA
P11	AA	AA	AA	GG	GG	GG	AA	AA	AA	AT	AT	AT	NN	CT	CT	GT	TG	GT	AA	AA	AA	TT	TT	TT	NN	AA	GG	GG	GG	GG	GG	GG	GG	AA	AA	AA	AA	AA	AA	AA	AA	AA	GG	GG	GG	GG	GG	GG	AA
P13	AA	AA	AA	GG	GG	AA	AA	AA	AA	AA	AA	AA	CC	CC	CC	TT	TT	TT	AA	AA	AA	TT	TT	TT	NN	AA	AA	GG	GG	GG	GG	GG	GG	AA	AA	GG	AA	AA	GG	AA	AA	GG	AA	AA	AA	TT	TT	GG	AA
P14	AA	AA	AA	AA	AA	AG	AG	AG	GG	AA	AA	AT	CC	CC	CT	GG	GG	GG	AA	AA	AA	TT	TT	TT	NN	AA	AA	GG	GG	GG	GG	GG	GG	GG	GG	GG	AA	AA	GG	GG	GG	GG	GG	GG	AG	TT	TT	TT	AA
P15	AA	AA	AA	GA	GA	AG	AA	AA	AA	AT	AT	AT	CC	CC	CC	GG	GG	GG	AA	AA	AA	TT	TT	TT	AA	AA	AA	GG	GG	GG	GG	GG	GG	AA	AA	AA	AA	AA	AA	AA	AA	AA	GG	GG	GG	GG	GG	GG	GG
P16	AA	AA	AA	GA	GA	AG	AA	AA	AA	AA	AA	AA	CC	CC	CC	GG	GG	GG	AA	AA	AA	TT	TT	TT	AA	AA	AA	GG	GG	GG	GG	GG	GG	GA	GA	AG	GA	GA	GG	NN	GA	AG	AA	AA	AA	TT	TT	GT	AA
P18	GG	AA	AG	GA	AG	AG	AG	AG	AG	TT	TT	AT	TC	CT	CT	GG	GG	GG	AG	AG	AG	TT	TT	TT	GG	GG	GG	GG	GG	GG	NN	GG	GG	GG	GG	GG	GG	GG	GG	GG	GG	GG	GG	GG	GG	NN	TT	TT	AA
P19	AA	AA	AA	AA	AA	AA	AG	AG	AG	AA	AA	AA	CC	CC	CC	GG	GG	GG	GG	GG	AG	TC	TC	TT	AA	AA	AA	GA	AG	GG	NN	GG	GG	GG	GG	GG	GG	GG	GG	GG	GG	GG	AA	AA	AG	TT	TT	TT	AA
P21	AA	AA	AA	GG	GG	GG	GG	GG	GG	TT	TT		TT	TT	TT	TT	TT	TT	AA	AA	AA	TT	TT	TT	NN	AA		AA	AA	AA	GG	GG	GG	GG	GG	GG	AA	AA	AA	GG	GG	GG	GA	AG	AG	TT	TT	TT	AA
P22	AA	AA	AA	GG	GG	GG	GG	GG	GG	TT	TT	TT	TT	TT	TT	TT	TT	TT	AA	AA	AA	NN	TT		NN	AA		NN	GA	GG	AA	AA	AA	GG	GG	GG	AA	AA		GG	GG	GG	AA	AA	AA	TT	TT	TT	NN
P23	AA	AA	AA	GG	GG	GG	AA	AA	AA	AA	AA	AA	CC	CC	CC	GG	GG	GG	AA	AA	AA	TT	TT	TT	AA	AA	AA	GG	GG	GG	GG	GG	GG	GG	GG	GG	GG	GG	GG	GG	GG	GG	AA	AA	AA	TT	TT	TT	AA
P25	AA	AA	AA	GG	GG	GG	NN	GG	GG	TT	TT	AT	TT	TT	TT	TT	TT	TT	AA	AA	AA	TT	TT	TT	NN	AA	AA	AA	AA	AA	NN	GG		GG	GG	GG	AA	AA	AA	GG	GG	GG	AA	AA	AA	TT	TT	TT	AA
P26	AA	AA	AA	GG	GG	GG	GG	GG	GG	TT	TT	TT	TT	TT	TT	TT	TT	TT	AA	AA	AA	NN	TT		NN	AA		NN	AG	GG	AA	AA	AA	NN	GG	GG	AA	AA		GG	GG	GG	AA	AA	AA	TT	TT	TT	AA
P27	AA	AA	AA	GG	GG	GG	GG	GG		TT	TT	AA	TT	TT	TT	TT	TT	TT	AA	AA	AA	TT	TT	TT	NN	AA	AA	AA	AA	GG	GG	GG		GG	GG	GG	AA	AA	AA	GG	GG	AG	AA	AA	AA	TT	TT	TT	AA
P28	AA	AA	AA	GA	GA	AG	GG	GG	AG	AT	TA	AT	TC	CT	CT	GG	GG	GG	AA	AA	AA	TT	TT	TT	AA	AA	AA	GG	GG	GG	GG	GG	GG	GG	GG	GG	GG	GG	GG	GG	GG	GG	GG	GG	GG	TT	TT	TT	AA
P30	AA	AA	AA	AA	AA	AA	AA	AA	AA	TT	TT	TT	TT	TT	TT	GG	GG	GG	AA	AA	AA	TT	TT	TT	AA	AA	AA	GG	GG	GG	GG	GG	GG	GG	GG	GG	GG	GG	GG	GG	GG	GG	GG	GG	GG	TT	TT	TT	AA
P31	AA	AA	AG	GG	GG	GG	GG	GG	GG	TT	TT	AA	TT	TT	TT	TT	TT	TT	AA	AA	AA	TT	TT	TT	NN	AA	GG	AA	AA	AA	GG	GG	GG	GG	GG	GG	AA	AA	GG	GG	GG	GG	AA	AA	AA	TT	TT	TT	AA
P32	AA	AA	AA	GG	GG	GG	AA	AA	AA	TT	TT	TT	TT	TT	TT	GG	GG	GG	AA	AA	AA	TT	TT	TT	AA	AA	AA	GG	GG	GG	GG	GG	GG	GG	GG	GG	GG	GG	GG	GG	GG	GG	AA	AA	AA	TT	TT	TT	AA
P33	AA	AA	AA	GG	GG	GG	AA	AA	AA	NN	TA	AT	CC	CC	CC	TT	TT	TT	AA	AA	AA	TT	TT	TT	AA	AA	AA	GG	GG	GG	GG	GG	GG	GG	GG	GG	GA	AG	GG	AA	AA	AA	GG	GG	GG	TT	TT	TT	AA
P34	AA	AA	AA	GG	GG	GG	GG	GG	GG	TT	TT	TT	TC	TC	CT	GG	GG	GG	AA	AA	AA	TT	TT	TT	AA	AA	AA	GG	GG	GG	GG	GG	GG	AA	AA	AA	NN	AA	AA	AA	AA	AA	AA	AA	AA	TT	TT	TT	AA
P35	AA	AA	AA	GG	GG	GG	GG	GG	GG	AA	AA	AA	NN	CC	CC	GG	GG	GG	AA	AA	AA	TT	TT	TT	AA	AA	AA	GG	GG	GG	GG	GG		GG	GG	GG	AA	AA	AA	GG	GG	GG	AA	AA	AA	TT	TT	TT	AA
P37	AA	AA	AA	GG	GG	GG	GG	GG	GG	AA	AA	AA	NN	TT	TT	GG	GG	GG	AA	AA	AA	TT	TT	TT	AA	AA	AA	GG	GG	GG	GG	GG	GG	GG	GG	GG	GG	GG	GG	GG	GG	GG	GA	GA	AG	TT	TT	TT	AA
P38	AA	AA	AA	GA	AG	AG	AA	AA	AA	AA	AA	AA	CC	CC	CC	GG	GG	GG	AA	AA	AA	TT	TT	TT	AA	AA	AA	GG	GG	GG	GG	GG	GG	GG	GG	GG	GG	GG	GG	GG	GG	GG	GA	GA	AG	TT	TT	GT	AA
P39	AA	AA	AA	AA	AA	AA	GG	GG	GG	AA	AA	AA	CC	CC	CC	GG	GG	GG	AA	AA	AA	TT	TT	TT	AA	AA	AA	GG	GG	GG	GG	GG	GG	GG	GG	GG	GG	GG	GG	GG	GG	GG	GA	GA	AG	TT	TT	TT	AA
P40	AA	AA	AA	GG	GG	AG	AA	AA	AA	TT	TT	TT	CC	CC	CC	GG	GG	GG	AA	AA	AA	TT	TT	TT	AA	AA	AA	GG	GG	GG	NN	GG	GG	GA	AG	AG	GA	GA	GG	AA	AA	AG	GA	GA	AG	GG	GG	GG	GG
P43	AA	AA	AA	GG	GG	GG	GG	GG	GG	TT	TT	AT	TT	TT	TT	TT	TT	TT	AA	AA	AA	TT	TT	TT	NN	AA	GG	GG	GG	GG	GG	GG	GG	GG	GG	GG	GG	GG	GG	GG	GG	GG	AA	AA	AA	TT	TT	TT	AA
P44	AA	AA	AG	NN	GG	GG	AA	AA	AA	AA	AA	AA	TT	TT	TT	TT	TT	TT	AA	AA	AA	TT	TT	TT	AA	AA	AA	GG	GG	GG	GG	GG	GG	GG	GG	GG	GG	GG	GG	NN	GG	GG	GG	GG	GG	TT	TT	TT	AA
P45	NN	AA	AA	GA	AG	GG	AA	AA	AA	AA	AA	AA	CC	CC	TT	GG	GG	TT	AA	AA	AA	NN	TT	TT	NN	AA	AA	GG	GG	GG	GG	GG	GG	AA	AA	GG	AA	AA	GG	GG	AA	GG	NN	GG	GG	TT	TT	TT	AA
P46	AA	AA	AA	AA	AA	AA	AA	AA	AG	AA	AA	AA	CC	CC	CC	GG	GG	GG	AA	AA	AA	TT	TT	TT	NN	AA	AA	GG	GG	GG	GG	GG	GG	NN	GG	GG	NN	GG	GG	GG	GG	GG	AA	GA	AG	TT	TT	TT	AA
P47	AA	AA	AA	AA	AA	AA	AA	AA	AA	AA	AA	AA	CC	CC	CC	GG	GG	GG	AA	AA	AA	TT	TT	TT	NN	AA	AA	GG	GG	GG	GG	GG	GG	GG	GG	GG	GG	GG	GG	GG	GG	GG	GG	GG	GG	NN	TT	GG	GG
P48	AA	AA	AA	AA	AA	AA	GG	GG	GG	AA	AA	AA	NN	TC	CT	GG	GG	GG	AA	AA	AA	TT	TT	TT	NN	AA	AA	GG	GG	GG	GG	GG	GG	GG	GG	GG	GG	GG	GG	GG	GG	GG	AA	AG	AG	TT	TT	TT	AA
P49	AA	AA	AA	AA	AA	AA	AG	GA	AG	AA	AA	AA	CC	CC	CC	GG	GG	GG	AA	AA	AA	TT	TT	TT	NN	AA	AA	GG	GG	GG	GG	GG	GG	GA	AG	AG	GA	AG	GG	GA	GA	AG	GG	GG	GG	TT	TT	TT	AA
P50	NN	AA	AA	AA	AA	AA	GG	GG	GG	AA	AA	AA	CC	CC	CC	GG	GG	GG	AA	AA	AA	TT	TT	TT	AA	AA	AA	GG	GG	GG	NN	GG	GG	GG	GG	GG	NN	GG	GG	NN	GG	GG	AA	AA	AG	TT	TT	TT	AA
P51	NN	AA	AA	AA	AA	AA	GG	AA	AG	AA	AA	AA	CC	CC	CC	GT	GT	GT	AA	AA	AA	TT	TT	TT	AA	AA	AA	GG	GG	GG	GG	GG	GG	NN	GG	GG	GG	GG	GG	GG	GG	GG	NN	GA	AG	TT	TT	TT	AA
P52	AA	AA	AA	GG	AG	AG	GG	GG	GG	AT	TA	AA	TT	CC	TT	GG	GG	GT	AA	AA	AA	TT	TT	TT	AA	AA	AA	GG	GG	GG	NN	GG	GG	NN	GG	AG	GG	GG	GG	GG	GG	AG	GA	AG	AG	TG	TG	TT	AA
P53	AA	AA	AA	AA	AA	AA	GG	GG	GG	AA	AA	AA	CC	CC	CC	GG	GG	GG	AA	AA	AA	TT	TT	TT	NN	AA	AG	GG	GG	GG	GG	GG	GG	GG	GG	GG	GA	GA	GG	GG	GG	GG	NN	GG	GG	TT	TT	TT	AA
P54	AA	AA	AA	NN	AG	AG	GG	GG	AG	AA	AA	AA	CC	CC	CC	TT	TT	TT	AA	AA	AA	TT	TT	TT	NN	AA	AA	GG	GG	AG	GG	GG	GG	NN	GG	GG	NN	GG	GG	AA	AA	AA	AA	AA	AA	TT	TT	TT	AA
P55	AA	AA	AA	AA	GA	AG	AG	GA	AG	AT	TA	AT	NN	TT	TT	TT	TT	GT	AA	AA	AA	TT	TT	TT	AA	AA	AA	GG	GG	GG	GG	GG	GG	AA	AA	AA	AA	AA	AA	AA	GA	AA	GA	AG	AG	NN	TT	TT	AA
P56	NN	AA	AA	AA	AG	AG	GG	GG	GG	NN	AA	AA	TT	CT	CT	GT	GT	GT	AA	AA	AA	TT	TT	TT	NN	AA	AA	GG	GG	GG	GG	GG	GG	GA	AG	AG	GA	AG	GG	GA	GA	AG	AA	AA	AA	TT	TT	TT	AA
P57	AA	AA	AA	GG	GG	GG	AG	AG	AG	AT	TA	AT	TT	TT	TT	GG	GG	GT	AA	AA	AA	TT	TT	TT	NN	AA	AA	GG	GG	AG	GG	GG	GG	GA	AG	AG	GG	GG	GG	GA	GA	AG	AA	AA	AA	TT	TT	TT	AA
P58	AA	AA	AA	NN	AA	AA	AA	AA	AA	AA	AA	AA	TT	TT	TT	TT	TT	TT	AA	AA	AA	TT	TT	TT	AA	AA	AA	GG	GG	GG	GG	GG	GG	AA	AA	AA	AA	AA	AA	AA	AA	AA	GG	GG	GG	TT	TT	TT	AA
P60	AA	AA	AA	GG	GG	AG	AA	AA	AA	AA	AA	AT	CC	CC	CT	TT	TT	TT	AA	AA	AA	TT	TT	TT	NN	AA	AA	GG	GG	GG	GG	GG	GG	AA	AA	AA	AA	AA	AA	AA	AA	AA	AA	AA	AG	TT	TT	TT	AA
P61	NN	AA	AA	GA	GA	GG	AA	AA	AA	AT	AT	AA	TC	TC	CC	TT	TT	TT	AA	AA	AA	TT	TT	TT	AA	AA	GG	GG	GG	GG	GG	GG	GG	AA	AA	AA	AA	AA	AA	AA	AA	AA	NN	GA	AA	TT	TT	TT	AA
P62	AA	AA	AA	NN	AG	AG	AA	AA	AA	AA	AA	AA	CC	CC	CC	TT	TT	TT	AA	AA	AA	TT	TT	TT	AA	AA	AA	GG	GG	GG	NN	GG	GG	AA	AA	AA	AA	AA	AA	GG	GG	GG	AA	AA	AA	TT	TT	TT	AA
P64	AA	AA	AA	AA	AA	AA	GG	GG	AG	AA	AA	AA	CC	TT	CT	GG	GG	GG	AA	AA	AA	TT	TT	TT	AA	AA	AA	GG	GG	GG	GG	GG	GG	GG	GG	GG	AA	GG	GG	GG	GG	GG	GA	AG	AG	TT	TT	GT	AA
P65	AA	AA		AA	AG	AG	AA	AA	AA	AA	AA	AA	CC	CC		GG	GG	GG	AA	AA		TT	TT	TT	AA	AA		GG	GG		GG	GG		GG	GG		GG	GG	GG	GG	GG		GA	AG	AG	TT	TT		AG
P66	AA	AA	AA	GG	AG	AG	AG	GA	AG	AT	TA	AT	TT	TT	CT	GG	GG	GG	AA	AA	AA	TT	TT	TT	NN	AA	AA	GG	GG	GG	GG	GG	GG	GG	GG	GG	GA	AG	GG	GG	GG	GG	GA	AG	AG	TG	TG	GT	AA
P67	AA	AA	AA	AA	AA	AA	AA	AA	AG	AA	AA	AA	NN	CC	CC	GG	GG	GG	NN	AA	AA	TT	TT	TT	NN	AA	AG	GG	GG	GG	GG	GG	GG	GG	GG	GG	GG	GG	GG	GG	GG	GG	GG	GG	GG	NN	TT	TT	AA
P69	AA	AA	AA	AA	AA	AA	GG	GG	GG	AA	AA	AA	CC	CC	CC	GG	GG	GG	AA	AA	AA	NN	TT	TT	AA	AA	AA	GG	GG	GG	GG	GG	GG	GG	GG	GG	NN	GG	GG	GG	GG	GG	AA	GA	AG	TT	TT	TT	AA
P71	AA	AA	AA	NN	GG	GG	AA	AA	AA	AA	AA	AA	CC	CC	CC	GG	GG	GG	AA	AA	AA	TT	TT	TT	AA	AA	AA	GG	GG	GG	NN	GG	GG	GA	GA	AG	NN	GA	GG	GG	AG	AG	GA	GA	AG	NN	TT	GG	GG
P72	NN	AA	AA	GA	AG	AG	AA	AA	AA	AA	AA	AA	TC	TC	CT	NN	GT	GT	AA	AA	AA	TT	TT	TT	AA	AA	AA	GG	GG	GG	GG	GG	GG	GG	GG	GG	GG	GG	GG	GG	GG	GG	GG	GG	GG	GG	GG	GG	GG
P73	NN	AA	AA	AA	AA	AA	AG	GA	AA	AT	TA	AA	CC	CC	CC	GG	GG	GG	AA	AA	AA	TT	TT	TT	AA	AA	AA	GG	GG	GG	GG	GG	GG	GA	GA	GG	GA	AG	GG	GG	GG	GG	NN	AG	AA	GG	GG	TT	GG
P74	AA	AA	AA	AA	AA	AG	AG	AG	AG	AA	AA	AA	NN	CC	CC	GG	GG	GG	NN	AA	AA	TT	TT	TT	AA	AA	AA	GG	GG	GG	GG	GG	GG	GG	GG	AG	GG	GG	GG	GG	GG	AG	AA	AA	GG	GG	GG	GG	NN
P75	AA	AA	AA	AA	AA	AA	AG	GA	AG	AA	AA	AA	NN	CC	CC	GG	GG	GG	AA	AA	AA	TT	TT	TT	AA	AA	AA	GG	GG	GG	GG	GG	GG	GG	GG	GG	NN	GG	GG	GG	GG	GG	GA	AG	AG	NN	TT	GT	GG
P76	NN	AA	AA	AA	AA	AA	AA	AA	AA	NN	AA	AA	CC	CC	CC	GG	GG	GG	AA	AA	AA	TT	TT	TT	NN	AA	AA	GG	GG	GG	GG	GG	GG	GG	GG	GG	GG	GG	GG	GG	GG	GG	GG	GG	GG	GG	GG	GG	GG
P77	AA	AA	AA	GA	AG	AG	AG	GA	AG	NN	AA	AA	CC	CC	CC	GG	GG	GG	NN	AA	AA	TT	TT	TT	NN	AA	AG	GG	GG	GG	GG	GG	GG	GG	GG	GG	GG	GG	GG	GG	GG	GG	GA	AG	AG	NN	TT	TT	AA
P78	AA	AA	AA	GG	GG	GG	AA	AA	AA	NN	AA	AA	TC	TC	CT	GG	GG	GG	AA	AA	AA	TT	TT	TT	NN	AA	AA	GG	GG	GG	GG	GG	GG	GA	AG	AG	GA	GA	GG	NN	GG	AG	AA	AG	AG	GG	GG	GG	GG
P79	AA	AA	AA	GG	GG	GG	GG	GG	GG	TT	TT	TT	TC	TC	CT	GG	GG	GG	AA	AA	AA	TT	TT	TT	AA	AA	AA	GG	GG	GG	GG	GG	GG	GG	GG	GG	GG	GG	GG	GG	GG	GG	AA	AA	AA	NN	TT	TT	AA
P80	AA	AA	AA	AA	AA	AA	AA	AA	AA	TT	TT	TT	TC	TC	CT	GG	GG	GG	AA	AA	AA	TT	TT	TT	AA	AA	AA	GG	GG	GG	GG	GG	GG	GG	GG	GG	GG	GG	GG	NN	GG	GG	GA	AG	AG	TT	TT	TT	AA
P81	AA	AA	AA	AA	AA	AA	AG	AG	AG	AA	AA	AA	NN	CC	CC	GG	GG	GG	AA	AA	AA	TT	TT	TT	AA	AA	AA	GG	GG	GG	GG	GG	GG	GG	GG	GG	GG	GG	GG	GG	GG	GG	GA	AG	AG	GG	GG	GG	GG
P82	GG	GG	GG	AA	AA	AA	GG	GG	GG	AA	AA	AA	CC	CC	CC	GG	GG	GG	AA	AA	AA	CC	CC	CC	GG	GG	GG	GG	GG	GG	GG	GG	GG	GG	GG	GG	GG	GG	GG	GG	GG	GG	GG	GG	GG	GG	TT	GG	AA
P83	GG	GG	GG	AA	AA	AA	GG	GG	GG	AA	AA	AA	CC	CC	CC	NN	TT	TT	NN	AA	AA	TT	TT	TT	GG	GG	GG	NN	GG	AA	GG	GG	GG	NN	GG	GG	GG	GG	GG	GG	GG	GG	GG	GG	GG	TT	TT	TT	AA
P84	GG	GG	GG	AA	AA	AA	GG	GG	GG	AA	AA	AA	CC	CC	CC	GG	GG	GG	AA	AA	AA	CC	CC	CC	GG	GG	GG	GG	GG	GG	GG	GG	GG	GG	GG	GG	NN	GG	GG	GG	GG	GG	GG	GG	GG	TT	TT	TT	AA
P86	GG	GG	GG	AA	AA	AA	AA	AA	AA	AA	AA	AA	CC	CC	CC	GG	GG	GG	AA	AA	AA	CC	CC	CC	GG	GG	GG	AA	AA	AA	GG	GG	GG	GG	GG	GG	GG	GG	GG	GG	GG	GG	GG	GG	GG	GG	TT	GT	AA
P87	GG	GG	GG	AA	AA	AA	GG	GG	GG	AA	AA	AA	CC	CC	CC	GG	GG	GG	AA	AA	AA	CC	CC	CC	GG	GG	GG	GG	GG	GG	GG	GG	GG	GG	GG	GG	NN	GG	GG	GG	GG	GG	NN	GG	GG	TT	TT	TT	AA
P88	AA	AA	AA	AA	AA	AA	GG	GG	GG	AA	AA	AA	TT	TT	TT	GG	GG	GG	AA	AA	AA	TT	TT	TT	AA	AA	AA	GG	GG	GG	NN	GG		GG	GG	GG	AA	AA	AA	GG	GG	GG	AA	AA	AA	TT	TT	GT	AA
P89	GG	GG	GG	AA	AA	AA	NN	AA	AA	AA	AA	AA	CC	CC	CC	GG	GG	GG	NN	AA	AA	CC	CC	CC	GG	GG	GG	GG	GG	GG	GG	GG	GG	GG	GG	GG	GG	GG	GG	GG	GG	GG	GG	GG	GG	TT	TT	TT	AA
P90	AG	AG	AG	AA	AA	AA	GG	GG	GG	AA	AA	AA	TT	TT	TT	GG	GG	GG	AA	AA	AA	CC	CC	CC	GG	GG	GG	GG	GG	GG	GG	GG	GG	GG	GG	GG	GG	GG	GG	GG	GG	GG	NN	GG	GG	TT	TT	TT	AA
P91	GG	GG	AG	AA	AA	AA	GG	GG	GG	AA	AA	AA	TT	TT	TT	GG	GG	GG	AA	AA	AA	CC	CC	CC	GG	GG	GG	GG	GG	GG	GG	GG	GG	GG	GG	GG	GG	GG	GG	GG	GG	GG	NN	GG	GG	TT	TT	TT	AA
T01	AA	AA	AA	AA	AA	AA	AG	AG	AG	AA	AA	AA	CC	CC	CC	GG	GG	GG	AA	AA	AA	TT	TT	TT	AA	AA	AA	GG	GG	GG	GG	GG	GG	GA	GA	AG	GA	AG	GG	GA	GA	AG	GA	GA	AG	GG	GG	GG	GG
T02	AA	AA	AA	GA	AG	AG	AG	GA	AG	AT	TA	AT	CC	CC	CC	GG	GG	GG	AA	AA	AA	TT	TT	TT	AA	AA	AA	GG	GG	GG	GG	GG	GG	GA	AG	AG	GA	GA	GG	GA	GA	AG	GA	AG	AG	GG	GG	GG	GG
T03	AA	AA	AA	GA	AG	AG	AG	GA	AG	AA	AA	AA	CC	CC	CC	GG	GG	GG	AA	AA	AA	TT	TT	TT	AA	AA	AA	GG	GG	GG	GG	GG	GG	GA	GA	AG	GA	GA	GG	GG	GG	AG	GA	GA	AG	GG	GG	GG	GG
T04	AA	AA	AA	GA	AG	AG	AG	AG	AG	AT	AT	AT	TC	TC	CT	GG	GG	GG	AA	AA	AA	TT	TT	TT	AA	AA	AA	GG	GG	GG	GG	GG	GG	GG	GG	GG	GG	GG	GG	GG	GG	GG	GA	GA	AG	TG	TG	GT	AA
T05	AA	AA	AA	AA	AA	AA	GG	GG	GG	AA	AA	AA	CC	CC	CC	GG	GG	GG	AA	AA	AA	TT	TT	TT	NN	AA		GG	GG	GG	GG	GG	GG	GG	GG	GG	GG	GG	GG	GG	GG	GG	GG	GG	GG	TT	TT	TT	AA
T06	AA	AA	AA	AA	AA	AA	AA	AA	AG	AA	AA	AA	CC	CC	CC	GT	TG	GT	AA	AA	AA	TT	TT	TT	AA	AA	AA	GG	GG	GG	GG	GG	GG	GG	GG	GG	GG	GG	GG	GG	GG	GG	GG	GG	GG	TG	TG	GT	AA
T07	AA	AA	AA	AA	AA	AA	AA	AA	AA	AA	AA	AA	CC	CC	CC	GG	GG	GG	AA	AA	AA	TT	TT	TT	AA	AA	AA	GG	GG	GG	GG	GG	GG	AA	AA	AA	AA	AA	AA	GA	AG	AG	GG	GG	GG	TT	TT	TT	AA
T08	AA	AA	AA	GA	GA	AG	AA	AA	AA	AA	AA	AA	CC	CC	CC	GG	GG	GG	AA	AA	AA	TT	TT	TT	AA	AA	AA	GG	GG	GG	GG	GG	GG	GG	GG	GG	GG	GG	GG	GG	GG	GG	GG	GG	GG	TT	TT	TT	AA
T09	AA	AA	AA	GA	AG	AG	AA	AA	AA	AA	AA	AA	TC	TC	CT	GG	GG	GG	AA	AA	AA	TT	TT	TT	AA	AA	AA	GG	GG	GG	GG	GG	GG	GG	GG	GG	GG	GG	GG	GG	GG	GG	GG	GG	GG	TT	TT	TT	AA
T11	AA	AA	AA	GG	GG	GG	AA	AA	AA	AA	AA	AA	TT	TT	CT	GG	GG	GG	AA	AA	AA	TT	TT	TT	AA	AA	AA	GA	GA	AG	GA	GA	AG	AA	AA	AA	GA	AG	AA	AA	AA	AA	GA	AG	AG	GG	GG	GG	GG
T12	AA	AA	AA	GG	GG	GG	AA	AA	AA	AA	AA	AA	TT	TT	CT	GG	GG	GG	AA	AA	AA	TT	TT	TT	AA	AA	AA	GA	GA	GG	GA	GA	AG	GA	AG	AG	AA	AA	AA	GA	AG	AG	GA	GA	AG	GG	GG	GG	GG
T13	AA	AA	AA	GA	GA	AG	AA	AA	AA	AA	AA	AA	TC	TC	CT	GG	GG	GG	AA	AA	AA	TT	TT	TT	AA	AA	AA	GG	GG	GG	GG	GG	GG	GG	GG	GG	GG	GG	GG	GG	GG	GG	GA	AG	AG	TG	TG	GT	AG
T14	AA	AA	AA	GG	GG	GG	AA	AA	AA	AA	AA	AA	TC	TC	CT	GG	GG	GG	AA	AA	AA	TT	TT	TT	AA	AA	AA	AA	GG	AG	GG	GG	GG	GG	GG	GG	GG	GG	GG	GG	GG	GG	AA	AA	AA	TG	TG	GT	AA
T15	AA	AA	AA	GA	GA	AG	AA	AA	AA	AA	AA	AA	CC	CC	CC	GG	GG	GG	AA	AA	AA	TT	TT	TT	AA	AA	AA	GG	GG	GG	GG	GG	GG	AA	AA	AA	AA	AA	AA	AA	AA	AA	GA	GA	AG	TG	TG	GT	AG
T16	AA	AA	AA	AA	AA	AA	AA	AA	AA	AA	AA	AA	CC	CC	CC	GG	GG	GG	AA	AA	AA	TT	TT	TT	AA	AA	AA	GG	GG	GG	GG	GG	GG	GA	GA	AG	GA	AG	GG	GA	GA	AG	GA	GA	AG	TT	TT	TT	AA
T17	AA	AA	AA	AA	AA	AA	AA	AA	AA	AA	AA	AA	CC	CC	CC	GG	GG	GG	AA	AA	AA	TT	TT	TT	AA	AA	AA	GG	GG	GG	GG	GG	GG	GG	GG	GG	GG	GG	GG	GA	AG	AG	GA	GA	AG	TT	TT	TT	AA
T18	AG	GA	AG	GA	GA	AG	AG	AG	AG	AT	AT	AT	TC	CT	CT	GG	GG	GG	AG	AG	AG	TC	TC	TT	GG	GG	GG	GG	GG	GG	GG	GG	GG	GG	GG	GG	GG	GG	GG	GG	GG	GG	GG	GG	GG	TT	TT	TT	AA
T19	AA	AA	AA	GG	GG	GG	AA	AA	AA	AA	AA	AA	CC	CC	CC	GG	GG	GG	AA	AA	AA	TT	TT	TT	AA	AA	AA	GG	GG	GG	GG	GG	GG	GA	AG	AG	GA	GA	GG	GA	GA	AG	GA	GA	AG	GG	GG	GG	GG
T20	AA	AA	AA	GA	AG	AG	AG	AG	AG	AA	AA	AA	CC	CC	CC	GG	GG	GG	AA	AA	AA	TT	TT	TT	AA	AA	AA	GG	GG	GG	GG	GG	GG	GG	GG	GG	GG	GG	GG	GG	GG	GG	GA	GA	AG	GG	GG	GG	GG
T21	AA	AA	AA	GG	GG	GG	AA	AA	AA	TT	TT	TT	TT	TT	TT	GG	GG	GG	AA	AA	AA	TT	TT	TT	AA	AA	AA	GG	GG	GG	GG	GG	GG	GG	GG	GG	GG	GG	GG	GG	GG	GG	GG	GG	GG	TT	TT	TT	AA
T22	AA	AA	AA	GG	GG	GG	AA	AA	AA	AA	AA	AA	CC	CC	CC	GG	GG	GG	AA	AA	AA	TT	TT	TT	AA	AA	AA	GG	GG	GG	GG	GG	GG	GG	GG	GG	GG	GG	GG	GG	GG	GG	AA	AA	AA	TT	TT	TT	AA
T23	AA	AA	AA	GG	GG	AA	GG	GG	AA	AA	AA	AA	TT	TT	TT	GG	GG	GG	AA	AA	AA	TT	TT	TT	AA	AA	AA	GG	GG	GG	GG	GG	GG	GG	GG	AA	GG	GG	AA	GG	GG	AA	AA	AA	AA	TT	TT	TT	AA
T24	AA	AA	AA	GA	GA	AG	AA	AA	AA	AA	AA	AA	CC	CC	CC	GG	GG	GG	AA	AA	AA	TT	TT	TT	AA	AA	AA	GG	GG	GG	GG	GG	GG	GG	GG	GG	GG	GG	GG	GG	GG	GG	GA	GA	AG	GG	GG	GG	GG
T35	AA	AA	AA	AA	AA	AA	AG	GA	AG	AA	AA	AA	CC	CC	CC	GG	GG	GG	AA	AA	AA	TT	TT	TT	AA	AA	AA	GG	GG	GG	GG	GG	GG	GA	AG	AG	GG	GG	GG	GA	GA	AG	GA	AG	AG	GG	GG	GG	GG
T36	AA	AA	AA	GG	GG	GG	GG	GG	GG	TT	TT	TT	TT	TT	TT	TT	TT	TT	AA	AA	AA	TT	TT		NN	AA		AA	AA		GG	GG	GG	GG	GG	GG	NN	AA	GG	GG	GG	GG	AA	AA	AA	TT	TT	TT	AA
T38	AA	AA	AA	GA	AG	AG	AA	AA	AA	AA	AA	AA	CC	CC	CC	GG	GG	GG	AA	AA	AA	TT	TT	TT	AA	AA	AA	GG	GG	GG	GG	GG	GG	GG	GG	GG	GG	GG	GG	GG	GG	GG	GA	AG	AG	TG	TG	GT	AG
T39	AA	AA		AA	AA	AA	AA	AA	AA	AA	AA	AA	CC	CC		GT	GG	GG	AA	AA		TT	TT	TT	AA	AA		GG	GG		GG	GG		AA	AA		AA	AA	AA	GA	GA		GG	GG	GG	TT	TT		AA
Untyped	11	2		5	0		5	1		7	1		12	2		2	0		8	2		5	3		31	7		6	3		13	6		9	2		13	2		8	2		8	0		10	2		2
Consistent homozygous loci	88	97		64	67		73	75		75	80		69	73		93	94		94	100		98	100		72	90		92	92		90	97		76	82		71	80		78	79		49	55		75	79		92
Inconsistent homozygous loci	4	4		13	7		8	9		8	8		7	9		4	4		1	1		0	0		2	8		4	5		0	0		4	5		6	6		8	9		10	6		9	13		7
Consistent heterozygous loci	2	2		21	29		17	18		12	13		16	20		5	7		2	2		0	0		0	0		1	1		2	2		15	15		0	0		11	14		38	42		10	10		4
Inconsistent heterozygous loci	0	0		2	2		2	2		3	3		1	1		1	0		0	0		2	2		0	0		2	4		0	0		1	1		15	17		0	1		0	2		1	1		0
																													校正效果不好									校正效果不好
[truncated: 56 more columns]
